# Supplementary material for: Beyond Pathway Analysis: Identification of Active Subnetworks in Rett Syndrome
Source: Front Genet. 2019 Feb 21;10:59. doi: 10.3389/fgene.2019.00059 (PMC6393361; doi:10.3389/fgene.2019.00059)
Supplement: Supplementary file 2 [file Data_Sheet_1.ZIP]

Archive with 2 entries (2 files):
- Modules-frontal-cortex.cys
- Modules-temporal-cortex.cys
